# Supplementary material for: Vitamin D Status Presents Different Relationships with Severity in Metabolic-Associated Fatty Liver Disease Patients with or without Hepatitis B Infection
Source: Nutrients. 2022 May 18;14(10):2114. doi: 10.3390/nu14102114 (PMC9147199; doi:10.3390/nu14102114)
Supplement: Supplementary file 1 [file nutrients-14-02114-s001.zip]

Archive with 1 entries (1 files):
- nutrients-1698374-supplementary.pdf
